# Supplementary material for: NLRP3 licenses NLRP11 for inflammasome activation in human macrophages
Source: Nat Immunol. 2022 May 27;23(6):892–903. doi: 10.1038/s41590-022-01220-3 (PMC9174058; doi:10.1038/s41590-022-01220-3)
Supplement: Source Data Fig. 1 — Statistical source data. [file 41590_2022_1220_MOESM3_ESM.xlsx]

## Sheet: Fig 1a
Ctrl	NLRP3	NLRP11
33	213	161
27	142	154
28	149	209
31	137	156
		140
		168
		175
		204

## Sheet: Fig 1b
IL-1b
	siRNA Ctrl					siRNA NLRP11					siRNA NLRP3
Ctrl	0	0	0	0	0	0	0	0	0	0	0	0	0	0	0
LPS	0	0	0	0	0	0	0	0	0	0	0	0	0	0	0
LPS/Nig	84.9022	128.056	102.999	277.007	417.14	6.94686	0	0	15	20	0	0	0	0	0
IL-6
	siRNA Ctrl			siRNA NLRP11
Ctrl	15.5889	17.5375	16.7581	10.5225	20.2656	10.9123
LPS/Nig	681.236	897.143	694.487	691.759	684.744	647.33

## Sheet: Fig 1d
	Ctrl			NLRP11 KO#1			NLRP11 KO#2			NLRP3 KO
Ctrl	0	0	0	0	0	0	0	0	0	0	0	0
LPS	0	0	0	0	0	0	0	0	0	0	0	0
LPS/Nig	3336.54	3028.91	3116.34	354.158	263.489	140.437	0	0	0	0	0	0
	Ctrl			NLRP11 KO#1			NLRP11 KO#2			NLRP3 KO
Ctrl	0	0	0	0	0	0	0	0	0	0	0	0
LPS	0	0	0	0	0	0	0	0	0	0	0	0
LPS/Silica	3326.83	3219.97	3145.49	0	0	33.5766	0	0	0	0	0	0

## Sheet: Fig 1e
	Ctrl			NLRP11 KO			NLRP3 KO
Ctrl	5.05	4.88	4.88	3.92	4.07	4.25
Pam	4.81	4.75	4.77	4.11	4.11	4.04
Pam/ATP	530.18	470.41	552.72	176.68	65.34	166.9	40.23	22.54	46.62
	Ctrl			NLRP11 KO			NLRP3 KO
Ctrl	5.05	4.88	4.88	3.92	4.07	4.25
Pam	4.81	4.75	4.77	4.11	4.11	4.04
Pam/K+ free	477.79	470.41	455.27	69	65.34	64.62	21.88	22.54	22.62

## Sheet: Fig 1f
	Ctrl			NLRP11 KO			NLRP3 KO
Ctrl	0.4	0.57	0.53	0.2	0.48	0.22
Pam	0.52	0.83	0.28	0.16	0.49	0.18
Pam/Nig	877.42	815.23	832.53	57.64	62.78	59.14	0.18	0.18	0.2
	Ctrl			NLRP11 KO			NLRP3 KO
Ctrl	0.4	0.57	0.53	0.2	0.48	0.22
Pam	0.52	0.83	0.28	0.16	0.49	0.18
Pam/Silica	87.76	54.7	55.25	2.35	2.83	2.29	0.3	0.51	0.91
	Ctrl			NLRP11 KO			NLRP3 KO
Ctrl	4	5.7	5.3	2	4.8	2.2
Pam	5.2	8.3	2.8	1.6	4.9	1.8
Pam/ATP	65	51.2	57.3	12.5	3	20.4	5.6	5.7	3.6
	Ctrl			NLRP11 KO			NLRP3 KO
Ctrl	4	5.7	5.3	2	4.8	2.2
Pam	5.2	8.3	2.8	1.6	4.9	1.8
Pam/K+ free	72.9	44.4	49.7	12.6	12.1	11.9	2.3	2.7	2.9
					]

## Sheet: Fig 1g
IL-1b
	Ctrl			NLRP11 KO			CASP1 KO			CASP4 KO
Ctrl	5.51	5.49	5.41	4.87	5.32	5.14
Pam	5.46	5.49	5.07	5.03	4.84	4.63
Pam/Lipo	5.04	5.12	4.77	4.95	5.04	5.31
Pam/Lipo/LPS	913.62	1004.84	950.54	80.2	77.78	80.95	83.81	77.78	80.85	136.13	117.59	111.31
IL-18
	Ctrl			NLRP11 KO			CASP1 KO			CASP4 KO
Ctrl	2.64	2.52	2.35	7.41	6.43	12.18
Pam	0.65	0.69	0.79	0.55	0.57	0.44
Pam/Lipo	0.82	0.86	0.97	2.82	3.11	3.29
Pam/Lipo/LPS	602.53	623.81	634.49	44.48	30.6	39.64	43.51	38.93	20.29	0.06	0.03	0.04
					]

## Sheet: Fig 1h
	Ctrl			NLRP11 KO
Ctrl	0	0	0	0	0	0
LPS	9070.77	9179.02	9024.38	13215.4	13787.6	13710.3
LPS/Nig	9874.95	10679.1	11251.3	14251.5	13803.1	12751.4

## Sheet: Fig 1i
	Ctrl			NLRP11 KO
Ctrl	0.757511	1.17556	1.12297	0.484302	0.465567	4.43508
Pam	1874.28	1109.62	636.304	734.622	492.662	2024.83

## Sheet: Fig 1j
	Ctrl			NLRP11 KO			CASP1 KO
Ctrl	0	0	0	0	0	0
Pam	0	0	0	0	0	0
Pam/p(dA:dT)	2462.23	2559.37	1723.92	2374.8	2319.75	2138.41	473.972	499.877	331.491
	Ctrl			NLRP11 KO			CASP1 KO
Ctrl	3.96	4.06	3.84	4.46	4.67	4.43
Pam	3.93	3.89	3.99	4.82	4.61	5.1
Pam/Flagellin	222.49	212.6	234.89	191.42	177.28	210.96	14.38	13.85	14.96
	Ctrl			NLRP11 KO			CASP1 KO
Ctrl	3.96	4.06	3.84	4.46	4.67	4.43
Pam	3.93	3.89	3.99	4.82	4.61	5.1
Pam/FSL-1	251.44	241.24	240.11	210.4	232.4	207.24	15.58	15.49	15.38
					]

## Sheet: Fig 1k
IL-1b
	Ctrl			NLRP11 KO
Ctrl	0	0	0	0	0	0
LPS	0	0	0	0	0	0
LPS/Nig	580.141	637.71	699.708	3259.32	3308.04	3378.89
IL-6
	Ctrl			NLRP11 KO
Ctrl	0	0	0	0	0	0
LPS	250.34	182.33	323.21	109.46	162.9	245.48
LPS/Nig	527.23	570.95	580.67	464.08	468.94	663.25
					]
