# Supplementary material for: NLRP3 licenses NLRP11 for inflammasome activation in human macrophages
Source: Nat Immunol. 2022 May 27;23(6):892–903. doi: 10.1038/s41590-022-01220-3 (PMC9174058; doi:10.1038/s41590-022-01220-3)
Supplement: Source Data Fig. 2 — Statistical source data. [file 41590_2022_1220_MOESM5_ESM.xlsx]

## Sheet: Fig 2a
	shRNA Ctrl#1	shRNA Ctrl#2	shRNA NLRP11#1	shRNA NLRP11#2
Ctrl	2.86	3.03	2.69	1.89
LPS	2.84	2.58	2.44	2.53
LPS/Nig	75.7	72.8	20.1	20.9

## Sheet: Fig 2b
	shRNA Ctrl#	shRNA NLRP11#1	shRNA NLRP11#2
Ctrl	0.19	2.43	1.27
LPS/p(dA:dT)	5.97	5.54	5.63

## Sheet: Fig 2c
	siRNA Ctrl	siRNA NLRP11
LPS	2.07	3.23
LPS/Nig	7.05	3.95

## Sheet: Fig 2d
	Ctrl	NLRP11
LPS	2.54	0.7
LPS/Nig	6.24	12

## Sheet: Fig 2g
	Ctrl			NLRP11 KO			NLRP3 KO
Pam	0	0	0	0	0	0	0	0	0
Pam/Nig	72.2222	89.3939	84.8485	9.53103	14.5235	16.7928	0	7.25513	1.08827
