# Supplementary material for: NLRP3 licenses NLRP11 for inflammasome activation in human macrophages
Source: Nat Immunol. 2022 May 27;23(6):892–903. doi: 10.1038/s41590-022-01220-3 (PMC9174058; doi:10.1038/s41590-022-01220-3)
Supplement: Source Data Fig. 4 — Statistical source data. [file 41590_2022_1220_MOESM8_ESM.xlsx]

## Sheet: Fig 1d
IL-1b
	NLRP11 KO/NLRP11 lo			NLRP11 KO/NLRP11 DPYD lo			NLRP11 KO/NLRP11 DPYD hi			ASC KD
Ctrl	8.41	7.49	7.39	8.33	7.41	8.67	7.55	7.8	7.69
Pam	39.45	38.86	44.26	17.63	14.07	14.74	26.62	32.23	25.55
Pam/Nig	930.25	921.63	915.01	56.47	65.09	64.2	175.62	163.95	183.44	56.92	54.23	52.44
IL-18
	NLRP11 KO/NLRP11 lo			NLRP11 KO/NLRP11 DPYD lo			NLRP11 KO/NLRP11 DPYD hi			ASC KD
Ctrl	0.12	0.12	0.1	0.07	0.07	0.08	0.18	0.18	0.18
Pam	0.34	0.28	0.36	0.1	0.08	0.1	0.21	0.25	0.22
Pam/Nig	455.49	466.61	488.69	5.73	5.62	4.8	54.64	42.8	47.56	0.17	0.14	0.15
TNF
	NLRP11 KO/NLRP11 lo			NLRP11 KO/NLRP11 DPYD lo			NLRP11 KO/NLRP11 DPYD hi			ASC KD
Ctrl	23.51	20.58	26.97	28.6	20.43	18.94	20.63	19.04	19.83
Pam	396.93	360.25	405.06	836.39	836.39	862.9	1051	1051	997
Pam/Nig	405.21	399.25	392.73	836.39	836.39	854.78	980	1051	1090.33	1245	1049	1182
