# Supplementary material for: NLRP3 licenses NLRP11 for inflammasome activation in human macrophages
Source: Nat Immunol. 2022 May 27;23(6):892–903. doi: 10.1038/s41590-022-01220-3 (PMC9174058; doi:10.1038/s41590-022-01220-3)
Supplement: Source Data Fig. 5 — Statistical source data. [file 41590_2022_1220_MOESM10_ESM.xlsx]

## Sheet: Fig 5a
	ASC	ASC+NLRP11
	1	124
	33	65
	8	61
	15	50
		81
		69
		61
		79
		115
		143
		69
		71
		109

## Sheet: Fig 5b
	Ctrl	NLRP11 lo	NLRP11 med	NLRP11 hi
	2	15	26	248
	1	16	33	157
	1	23	25	34
		22	48	188
		14	28	261
				125
				137
				226
				215

## Sheet: Fig 5c
	Crtl	NLRP11	NLRP11 ΔPYD	NLRP11 PYD	NLRP11 ΔNACHT	NLRP11 NACHT	NLRP11 ΔLRR	NLRP11 LRR
	25	116	8	8	26	28	18	23
	14	92	15	11	21	31	16	22
	14	99	16	25	23	26	21	26
	22	93	7	15	29	27	17	20
	22	111	15	10	28	19	20	21

## Sheet: Fig 5d
			NLRP11 KO +
	Crtl	NBLRP11 KO	NLRP11	NLRP11 ΔPYD	NLRP11 PYD	NLRP11 ΔNACHT	NLRP11 NACHT	NLRP11 ΔLRR	NLRP11 LRR	NLRP3 KO
	95	2	94	1	4	1	7	1	6	0
	86	1	89	2	1	1	1	5	3	0
	88	1	75	2	0	0	1	3	1	0

## Sheet: Fig 5i
							NLRP11 KO +
	Crtl			NLRP11 KO			NLRP11			NLRP11 ΔPYD			NLRP11 PYD			NLRP11 ΔNACHT			NLRP11 NACHT			NLRP11 ΔLRR			NLRP11 LRR			NLRP3 KO
Ctrl	2.15169	1.67978	0	1.71	1.3	0	1.04494	2.40449	0	2.92135	3.39326	3.40449	2.92135	3.39326	3.40449	3.12921	3.19101	3.34831	3.45506	3.32023	3.38	3.34831	3.35955	3.1573	3.31461	3.31461	3.32584	3.11798	3.1573	0
Pam	1.93258	1.69101	0	2.75	2.66	0	3.08989	2.91011	0	3.1573	3.16292	3.21348	3.1573	3.16292	3.21348	3.34831	3.24719	3.27528	3.35955	3.25843	3.34	3.28652	3.24719	3.29214	2.9382	3.25281	3.23034	2.47191	2.98315	0
Pam/Nig	1171.4	1293.65	1172	55.5056	60.2247	61.1	782.135	924.494	781.2	5.52809	6.2809	6.29214	5.52809	6.2809	6.29214	0.52809	0.691011	0.646067	2.59551	2.73596	2.1	2.79775	2.68539	2.9382	1.82584	1.6236	1.52247	2.5618	2.53371	0
