# Supplementary material for: NLRP3 licenses NLRP11 for inflammasome activation in human macrophages
Source: Nat Immunol. 2022 May 27;23(6):892–903. doi: 10.1038/s41590-022-01220-3 (PMC9174058; doi:10.1038/s41590-022-01220-3)
Supplement: Source Data Fig. 6 — Statistical source data. [file 41590_2022_1220_MOESM12_ESM.xlsx]

## Sheet: Fig 6a
	NLRP11				Ctrl
Ctrl	0	0	0	2
LPS	1	1	1	2
LPS/Nig	7	11	7	8	0	0	0	0

## Sheet: Fig 6j
	WT				ASC KD				NLRP11 KO
LPS	3	9	15	10
LPS/Nig	26	38	25	38	9	6	1	6	2	3	3	7

## Sheet: Fig 6k
		Ctrl/NLRP11			NLRP3 KO/NLRP11
	Ctrl	0	0	0	0	0	0
	LPS	226.205	262.002	184.091	0	0	0
	LPS/Nig	1156.92	900.029	1213.78	0	0	0
