# Supplementary material for: NLRP3 licenses NLRP11 for inflammasome activation in human macrophages
Source: Nat Immunol. 2022 May 27;23(6):892–903. doi: 10.1038/s41590-022-01220-3 (PMC9174058; doi:10.1038/s41590-022-01220-3)
Supplement: Source Data Fig. 7 — Statistical source data. [file 41590_2022_1220_MOESM13_ESM.xlsx]

## Sheet: Fig 7a
	NLRP11			NLRP3
0h LPS	1	0.6623	0.4416	1	0.9797	0.8414
0.5h LPS	3.4372	3.4532	3.4339	1.6346	1.5423	1.0708
1h LPS	3.1141	3.8297	5.3252	1.71	2.4341	1.7157
2h LPS	1.1773	1.2023	0.6877	0.4567	0.5311	0.4799

## Sheet: Fig 7c
		Ctrl			NLRP11 KO			NLRP3 KO			ASC KD			NLRP11 KO/NLRP11 lo			NLRP11 KO/NLRP11 hi
	Ctrl	0	0	0	0	0	0	0	0	0	0	0	0	0	0	0	0	0	0
	LPS	0	0	0	0	0	0	0	0	0	0	0	0	0	0	0	0	0	0
	LPS/Nig	761.706	876.844	1080.55	0	0	0	0	0	0	0	0	0	2271.79	2063.66	2546.35	3259.32	3308.04	3378.89

## Sheet: Fig 7d
	NLRP3	NLRP3 R260W	NLRP3 R260W/NLRP11
	2	89	183
	1	82	144
	1	90	341
			191
			215

## Sheet: Fig 7e
		NLRP3 R260
		Ctrl					NLRP11 KO					NLRP11 KO/NLRP11 lo					NLRP11 KO/NLRP11 hi					NLRP3 KO
	Ctrl	27.1	19.7	38.5	40.4	50.3	24.6	8.6	0.6	6.8	2.1	5.2	36.7	64.1	63	57.5	55	54.6	68.6	38.6	46.8	1.1	0.2	0.2	0.5	0.5
	LPS	82.9	100	97.3	54.7	71.5	5.4	14.4	17.7	2.6	4	86.6	53.7	73.4	81.7	38.1	81	88.5	87.4	100	92.3	2.7	0.6	0.4	0.7	0.7

## Sheet: Fig 7f
		NLRP11 KO			NLRP11 KO/NLRP11			NLRP11 KO/NLRP3 R260W			NLRP11 KO/NLRP3 R260W/NLRP11
	Ctrl	0	0	0	0	0	0	0	0	0	0	0	0
	Pam	0	0	0	0	0	0	862.332	1027.21	932.995	0	0	0
