# Supplementary material for: NLRP3 licenses NLRP11 for inflammasome activation in human macrophages
Source: Nat Immunol. 2022 May 27;23(6):892–903. doi: 10.1038/s41590-022-01220-3 (PMC9174058; doi:10.1038/s41590-022-01220-3)
Supplement: Source Data Extended Data Fig. 1 — Unprocessed western blots. [file 41590_2022_1220_MOESM14_ESM.xlsx]

## Sheet: Extended Data Fig 1b
IL-1b
	shRNA Ctrl#1			shRNA Ctrl#1			shRNA NLRP11#1			shRNA NLRP11#2
Ctrl	5.76765	1.2817	0.64085	0	0	0	0	0	0	0	0	0
LPS/Nig	73.0569	179.438	112.149	102.536	151.881	143.55	27.5566	65.3667	7.6902	60.2399	35.8876	39.0919
LPS/CTB	82.6697	49.3454	55.1131	17.3029	55.1131	57.6765	8.9719	19.2255	3.20425	0	1.92255	21.7889
LPS/Silica	167.769	58.3173	51.9089	76.2612	70.4935	58.9582	58.3173	16.0212	42.937	19.2255	24.9931	8.9719
IL-6
	shRNA Ctrl#1			shRNA Ctrl#1			shRNA NLRP11#1			shRNA NLRP11#2
Ctrl	0	0	0	0	0	0	0	0	0	0	0	0
LPS/Nig	280.225	197.693	143.951	312.854	310.935	324.37	226.483	255.273	239.919		143.951	234.161
LPS/CTB	103.645	222.644	241.838	228.403	289.822	241.838	230.322	216.886	226.483	86.3707	140.112	186.177
LPS/Silica	172.741	226.483	128.596	178.499	282.144	264.87	190.016	278.306	237.999	155.467	236.08	122.838

## Sheet: Extended Data Fig 1c
	shRNA Ctrl			shRNA NLRP11
Ctrl	0.828481	1.46908	0.821621	0.7565	1.00306	1.31785
Pam	316.235	357.936		552.838	381.938	274.51
