# Supplementary material for: NLRP3 licenses NLRP11 for inflammasome activation in human macrophages
Source: Nat Immunol. 2022 May 27;23(6):892–903. doi: 10.1038/s41590-022-01220-3 (PMC9174058; doi:10.1038/s41590-022-01220-3)
Supplement: Source Data Extended Data Fig. 3 — Statistical source data. [file 41590_2022_1220_MOESM17_ESM.xlsx]

## Sheet: Extended Data Fig 2
	shRNA Ctrl#1			shRNA NLRP11#1			shRNA NLRP11#2
Ctrl	27.3271	0	0	0	0	0	0	0	0
LPS/p(dA:dT)	194.607	82.1565	67.0859	194.607	82.1565	67.0859	217.792	152.293	92.0104
	shRNA Ctrl#1			shRNA NLRP11#1			shRNA NLRP11#2
Ctrl	46.7982	10.3996	5.1998	0	0	0	0	0	0
LPS/Tcdb	244.391	499.181	233.991	348.387	192.393	571.978	488.781	291.189	317.188
	shRNA Ctrl#1			shRNA NLRP11#1			shRNA NLRP11#2
Ctrl	56.0746	12.2345	0	68.3091	12.2345	27.5276	11.2149	10.1954	33.6448
LPS/FSL-1	3340.01	3415.46	3010.7	3209.51	3320.64	3327.78	3098.38	3081.05	3083.09
